# Supplementary material for: Intermittent Administration of Helminth-Derived Fh15 Modulates Gut Microbiota and Partially Mitigates Dysbiosis in Early Stages of Severe Experimental Colitis
Source: Int J Mol Sci. 2026 May 2;27(9):4068. doi: 10.3390/ijms27094068 (PMC13164252; doi:10.3390/ijms27094068)
Supplement: Supplementary file 1 [file ijms-27-04068-s001.zip]

Archive with 1 entries (1 files):
- ijms-4228697-supplementary.pdf
